# Supplementary material for: Network analysis of acute stress reaction in a sample of Chinese male military college students
Source: Front Psychiatry. 2023 Aug 8;14:1082549. doi: 10.3389/fpsyt.2023.1082549 (PMC10444979; doi:10.3389/fpsyt.2023.1082549)
Supplement: Supplementary file 2 [file Data_Sheet_2.CSV]

	Nightmares	Memory.loss	Disorientation	Indecision	Uncertainty	Hypoprosexia	Grief	Frustration	Anger	Anxiety	Despair	Apathy	Guilt	Helplessness	Depression	Less.hygiene	Less.communication	Panic.attacks	Obsessive.behaviors	Changes.of.sleep.behaviors	Changes.in.eating.habits	Isolated.from.others	Somatic.symptoms	Psychiatric.symptoms	Reduced.work.efficiency
Nightmares	0	0.0342407393268699	0.0316822946943065	0.000615209237078658	0	0.0660524888568014	0.0741623313003871	0.0123571644680971	0.108735051167271	0.0760749868201476	0	0.0298883070329285	0	0.000516324094203615	0.0442900379594262	0.0186952653836539	0.0302372658365744	0.0749192731851105	0.0218855519187931	0.11506012157521	0.0146724794159097	0.0228538587391958	0.093377648922728	0.0352639783109991	0
Memory.loss	0.0342407393268699	0	0.0511373611016081	0.0873718488701835	0.0039041661438107	0.220899525243506	0.00531583038752846	0	0.0587219076974843	0	0	0	0	0.0125546157091837	0.0450628120369399	0.0736613565757983	0.0188368858193431	0	0.0599699871793635	0.0269917657343659	0.0209277285137317	0	0.117223594203224	0	0.0822634004218884
Disorientation	0.0316822946943065	0.0511373611016081	0	0.0316616816631245	0.159075561541975	0.00599031025247059	0.0728791607818352	0	0	0	0.020435871485493	0.0106874725347911	-0.0309544606477003	0.0535054268996081	0.00465543124985058	0	0	0	0.0210509271046611	0	0.0533957506014852	0	0.0453606911342335	0.124053350174789	0
Indecision	0.000615209237078658	0.0873718488701835	0.0316616816631245	0	0.0553193795633596	0.149932378706495	0.0162227104128765	0.0691940628862846	0.0396548928314563	0.047324711507549	0	0.00481302914766271	0.0910458779748579	0.00255597161709219	0.0396911357236307	0	0	0.0108975810854601	0.145198067171756	0	-0.0251268582394585	0	0.0114442489340715	0	0
Uncertainty	0	0.0039041661438107	0.159075561541975	0.0553193795633596	0	0.0872261935227206	0.0712411034054556	0.0856866561640775	0.0126797271420393	0.0935211305316387	0.136908745705102	0.00403670793460665	0.00918390397676392	0.0276989505036532	0.213431758164191	0.0255146446139126	0	0.10359289443404	0	0.0124909468656398	0.0372014660744532	0	0.0238378518327228	0	0.0394547523040166
Hypoprosexia	0.0660524888568014	0.220899525243506	0.00599031025247059	0.149932378706495	0.0872261935227206	0	0	0.0795384503096925	0.0210877509282699	0.0358851362920123	0	0	0.0531060208598459	0.00111466480496023	0.0242371252155889	0	0.0169906311865698	0	0.131918051479104	0.126792150883877	0	0	0.0775546149386876	0	0.216260557667837
Grief	0.0741623313003871	0.00531583038752846	0.0728791607818352	0.0162227104128765	0.0712411034054556	0	0	0.0634643428836253	0.081248166350715	0.0276465907737212	0.0361049675861346	0.0309283549946537	0.0103731035389215	0.0774023127937391	0.0561193004193324	0	0.0114501633713543	0.0312870087827466	0.0160128497698423	0.0220960131344315	0.0175748604353077	0.0689934065915724	0.0309929169853874	0	0
Frustration	0.0123571644680971	0	0	0.0691940628862846	0.0856866561640775	0.0795384503096925	0.0634643428836253	0	0	0.0342005820571671	0.182081253699832	0.0477622610117836	0.0785241858816904	0.121571608324756	0.0722614636688992	0.030394774604262	0	0	0.024620934525362	0	0	0	0.0839946438662818	0.00608725110395292	0.0178977962756193
Anger	0.108735051167271	0.0587219076974843	0	0.0396548928314563	0.0126797271420393	0.0210877509282699	0.081248166350715	0	0	0.115967443616413	-0.00405426581302466	0.0255968992209836	0	0.0556129269866285	0.0967866332933058	0.000645614450039378	0.0273038115382281	0.0115837635640945	0.0518794060275257	0	0	0.0230318851752124	0.0909584343720816	0.0351593645311024	0
Anxiety	0.0760749868201476	0	0	0.047324711507549	0.0935211305316387	0.0358851362920123	0.0276465907737212	0.0342005820571671	0.115967443616413	0	0	0.0664732954702208	0.0190085640758998	0.0124531612272239	0.066274373818407	0	0.0323152183843771	0.0418726915436873	0.0408633908930115	0.136450694067563	0.0169755413159371	0	0.23354531208729	0.0196337158611728	0.120233184671948
Despair	0	0	0.020435871485493	0	0.136908745705102	0	0.0361049675861346	0.182081253699832	-0.00405426581302466	0	0	0	0.0651096503983379	0.123322327075369	0.177205887995178	0.057202457539264	0	0.0899379794180761	0	0	0.00458343175762338	0	0	0	0.0283119018160239
Apathy	0.0298883070329285	0	0.0106874725347911	0.00481302914766271	0.00403670793460665	0	0.0309283549946537	0.0477622610117836	0.0255968992209836	0.0664732954702208	0	0	0.0964394512937937	0.106137236351546	0.0854458773149898	0	0.138457516381977	0.046982886756519	0	0	0.0288648888644318	0.0870581289600186	0.0541070208493312	0.0486807959014419	0
Guilt	0	0	-0.0309544606477003	0.0910458779748579	0.00918390397676392	0.0531060208598459	0.0103731035389215	0.0785241858816904	0	0.0190085640758998	0.0651096503983379	0.0964394512937937	0	0.0601639522460721	0.0240908121724219	0	0	0	0.0187342134282698	0	0	0.0644974625360981	0	0.0250875142463424	0.0946580965122699
Helplessness	0.000516324094203615	0.0125546157091837	0.0535054268996081	0.00255597161709219	0.0276989505036532	0.00111466480496023	0.0774023127937391	0.121571608324756	0.0556129269866285	0.0124531612272239	0.123322327075369	0.106137236351546	0.0601639522460721	0	0.0905012097488519	0.019232496768167	0.175264842487971	0.00769812074044454	0.0331373116941865	0	0	0.128267526113118	0	0	0
Depression	0.0442900379594262	0.0450628120369399	0.00465543124985058	0.0396911357236307	0.213431758164191	0.0242371252155889	0.0561193004193324	0.0722614636688992	0.0967866332933058	0.066274373818407	0.177205887995178	0.0854458773149898	0.0240908121724219	0.0905012097488519	0	0.00462076552977727	0.0213846877505534	0.0305655452521438	0	0	0.013735963254746	0.0429090089428734	0.00844739535437783	0	0.00953333226429825
Less.hygiene	0.0186952653836539	0.0736613565757983	0	0	0.0255146446139126	0	0	0.030394774604262	0.000645614450039378	0	0.057202457539264	0	0	0.019232496768167	0.00462076552977727	0	0.0346313933052992	0.047608543274727	0	0	0.0517349560406311	0.00296504688197166	0	0	0.00307535783431471
Less.communication	0.0302372658365744	0.0188368858193431	0	0	0	0.0169906311865698	0.0114501633713543	0	0.0273038115382281	0.0323152183843771	0	0.138457516381977	0	0.175264842487971	0.0213846877505534	0.0346313933052992	0	0.0195848288999383	0.0178196918806424	0.0150692247043526	0.0155905508310183	0.293513349450004	0	0	0.00292222875247019
Panic.attacks	0.0749192731851105	0	0	0.0108975810854601	0.10359289443404	0	0.0312870087827466	0	0.0115837635640945	0.0418726915436873	0.0899379794180761	0.046982886756519	0	0.00769812074044454	0.0305655452521438	0.047608543274727	0.0195848288999383	0	0.0860323740242928	0	0.00274664326750514	0.028273527651355	0.09602207932107	0.0414460574107589	0.0131703283404571
Obsessive.behaviors	0.0218855519187931	0.0599699871793635	0.0210509271046611	0.145198067171756	0	0.131918051479104	0.0160128497698423	0.024620934525362	0.0518794060275257	0.0408633908930115	0	0	0.0187342134282698	0.0331373116941865	0	0	0.0178196918806424	0.0860323740242928	0	0.0219523942202828	0.0424357667211048	0.00747489623221415	0.0287338942833728	0.0571049546772649	0.0395874004198438
Changes.of.sleep.behaviors	0.11506012157521	0.0269917657343659	0	0	0.0124909468656398	0.126792150883877	0.0220960131344315	0	0	0.136450694067563	0	0	0	0	0	0	0.0150692247043526	0	0.0219523942202828	0	0.0841522460072044	0.00154447849028796	0.107223235856426	0	0
Changes.in.eating.habits	0.0146724794159097	0.0209277285137317	0.0533957506014852	-0.0251268582394585	0.0372014660744532	0	0.0175748604353077	0	0	0.0169755413159371	0.00458343175762338	0.0288648888644318	0	0	0.013735963254746	0.0517349560406311	0.0155905508310183	0.00274664326750514	0.0424357667211048	0.0841522460072044	0	0.0043509428253073	0.0929241828409289	0	0.0191684514854244
Isolated.from.others	0.0228538587391958	0	0	0	0	0	0.0689934065915724	0	0.0230318851752124	0	0	0.0870581289600186	0.0644974625360981	0.128267526113118	0.0429090089428734	0.00296504688197166	0.293513349450004	0.028273527651355	0.00747489623221415	0.00154447849028796	0.0043509428253073	0	0	0.0161462869349835	0
Somatic.symptoms	0.093377648922728	0.117223594203224	0.0453606911342335	0.0114442489340715	0.0238378518327228	0.0775546149386876	0.0309929169853874	0.0839946438662818	0.0909584343720816	0.23354531208729	0	0.0541070208493312	0	0	0.00844739535437783	0	0	0.09602207932107	0.0287338942833728	0.107223235856426	0.0929241828409289	0	0	0.0731786777995467	0.0606693034343694
Psychiatric.symptoms	0.0352639783109991	0	0.124053350174789	0	0	0	0	0.00608725110395292	0.0351593645311024	0.0196337158611728	0	0.0486807959014419	0.0250875142463424	0	0	0	0	0.0414460574107589	0.0571049546772649	0	0	0.0161462869349835	0.0731786777995467	0	0.0288604530655995
Reduced.work.efficiency	0	0.0822634004218884	0	0	0.0394547523040166	0.216260557667837	0	0.0178977962756193	0	0.120233184671948	0.0283119018160239	0	0.0946580965122699	0	0.00953333226429825	0.00307535783431471	0.00292222875247019	0.0131703283404571	0.0395874004198438	0	0.0191684514854244	0	0.0606693034343694	0.0288604530655995	0
