# Supplementary material for: Network analysis of acute stress reaction in a sample of Chinese male military college students
Source: Front Psychiatry. 2023 Aug 8;14:1082549. doi: 10.3389/fpsyt.2023.1082549 (PMC10444979; doi:10.3389/fpsyt.2023.1082549)
Supplement: Supplementary file 4 [file Data_Sheet_4.ZIP]

Archive with 1 entries (1 files):
- ASR.R
