# Supplementary material for: Network analysis of acute stress reaction in a sample of Chinese male military college students
Source: Front Psychiatry. 2023 Aug 8;14:1082549. doi: 10.3389/fpsyt.2023.1082549 (PMC10444979; doi:10.3389/fpsyt.2023.1082549)
Supplement: Supplementary file 4 [file Data_Sheet_4.ZIP › ASR.R]

library(stats)
library(qgraph)
library(readr)
library(bootnet)
library(mgm)
library(igraph)
library(glasso)
library(lavaan)
library(dplyr)
require(pcalg)
require(ggm)
require(corpcor)
require(Rgraphviz)
require(RBGL)
library(bnlearn)
library(reshape2)
library(data.table)
library(networktools)

getwd()
setwd("/Users/renlei/Desktop/mywork_asr")
data = read.csv("ASR.CSV")
data
head(data)
dim(data)
data1 = as.data.frame(apply(data,2,as.numeric))

network1 <- estimateNetwork(data1, default="EBICglasso", corMethod = "cor", corArgs =
                              list(method = "spearman", use = "pairwise.complete.obs"))

type=rep('g', 25) 
fit1<-mgm(data1,
          type=type, 
          level=rep(1,))

pred1<- predict(fit1, data1)
pred1$error$R2
mean(pred1$error$R2)

graph1 = plot(network1,layout="spring",pie = pred1$error$R2,posCol=c("#013399"),negCol=c("#FF6000"),
              vTrans=225, border.width=0.0000001,border.color= c("#FFFFFF"),
              legend.cex=1.5,vsize=7.5, border.width=2, cut=0.05,
              color=c("#fc8d80"))

graph1mat = getWmat(graph1)
graph1mat

centralityPlot(network1, theme_bw=FALSE, scale = "raw", include = c("ExpectedInfluence"))
centralityTable(network1,standardized = FALSE)

centralityPlot(network1, theme_bw=FALSE, scale = "raw", include = c("Strength","Betweenness","Closeness"))
centralityTable(network1)

boot5 <- bootnet(network1, ncores=5, nboots=2000)                

plot(boot5, labels = FALSE, order = "sample") 

boot7 <- plot(boot5, "edge", plot = "difference", onlyNonZero = TRUE, order = "sample")
plot(boot7)

boot9  <-bootnet(network1,nCores=5, nBoots=2000, type = "nonparametric", statistics= c("expectedInfluence","strength"
                                                                                       ,"betweenness","closeness"))
boot10 <-bootnet(network1,nCores=5, nBoots=2000, type="case", statistics= c("expectedInfluence","strength"
                 ,"betweenness","closeness"))

cs3 <- corStability(boot10)  
cs3
plot(boot9, "expectedInfluence", order="sample") 

plot(boot10, statistics = "ExpectedInfluence") 

plot(boot10, statistics= c("strength"
                 ,"betweenness","closeness")) 
+ theme(legend.position = "none")
